# Supplementary material for: Combination of Anti-Angiogenics and Checkpoint Inhibitors for Renal Cell Carcinoma: Is the Whole Greater Than the Sum of Its Parts?
Source: Cancers (Basel). 2022 Jan 27;14(3):644. doi: 10.3390/cancers14030644 (PMC8833428; doi:10.3390/cancers14030644)
Supplement: Supplementary file 1 [file cancers-14-00644-s001.zip]

Archive with 1 entries (1 files):
- cancers-1546259-supplementary.pdf
